# Supplementary material for: BTLA-Expressing Dendritic Cells in Patients With Tuberculosis Exhibit Reduced Production of IL-12/IFN-α and Increased Production of IL-4 and TGF-β, Favoring Th2 and Foxp3+ Treg Polarization
Source: Front Immunol. 2020 Mar 31;11:518. doi: 10.3389/fimmu.2020.00518 (PMC7136538; doi:10.3389/fimmu.2020.00518)
Supplement: Table S1 — Clinical characteristics of the enrolled subjects. [file Table_1.XLSX]

## Sheet: Sheet1
Table S1: Clinical characteristics of the enrolled subjects
APT						HC
No.	Age	Sex (F/M)	S (+/-)	Newly/Relapsed		No.	Age	Sex (F/M)
1	25	M	-	Relapsed		1	30	F
2	33	M	-	Newly		2	50	M
3	61	M	-	Newly		3	43	M
4	46	M	+	Newly		4	20	F
5	23	M	-	Relapsed		5	28	M
6	30	M	-	Relapsed		6	40	M
7	46	M	-	Newly		7	32	F
8	41	M	-	Newly		8	38	M
9	54	F	+	Newly		9	22	M
10	40	M	-	Newly		10	18	F
11	28	F	+	Relapsed		11	34	M
12	29	F	-	Newly		12	37	M
13	43	M	+	Newly		13	29	M
14	27	M	-	Newly		14	46	M
15	18	F	-	Relapsed		15	15	M
16	69	M	+	Newly		16	34	F
17	36	F	+	Newly		17	54	M
18	32	M	-	Newly		18	37	M
19	62	F	-	Newly		19	50	F
20	23	M	+	Relapsed		20	57	M
21	17	M	-	Newly		21	39	M
22	56	M	+	Newly		22	27	M
23	14	F	+	Newly		23	60	M
24	19	M	-	Relapsed		24	37	F
25	23	M	-	Newly		25	23	F
26	48	F	-	Newly		26	30	F
27	27	M	+	Relapsed		27	23	M
28	42	F	+	Newly		28	35	F
29	37	M	-	Newly		29	36	F
30	60	M	-	Relapsed		30	37	M
31	51	M	-	Newly		31	34	F
32	35	M	-	Newly		32	34	M
33	19	F	-	Newly		33	41	F
34	31	M	-	Newly		34	29	M
35	34	M	-	Newly		35	20	M
36	64	M	+	Relapsed
37	32	M	-	Newly
38	20	F	-	Newly
39	43	F	-	Newly
40	40	F	-	Newly
41	34	F	-	Relapsed
42	20	M	-	Newly
43	24	M	-	Newly
44	44	M	-	Newly
45	30	M	-	Relapsed
46	42	F	-	Newly
47	53	M	-	Newly
48	29	M	+	Relapsed
49	52	F	-	Newly
50	58	M	-	Newly
51	45	M	-	Newly
52	50	F	-	Newly
53	25	F	-	Newly
54	44	M	-	Newly
55	45	F	-	Newly
56	36	F	+	Newly
57	47	F	-	Newly
58	35	F	-	Newly
59	47	M	-	Relapsed
60	30	M	+	Newly
61	55	M	-	Newly
62	58	M	-	Newly
63	34	F	+	Newly
64	42	M	-	Newly
65	53	M	-	Newly
66	29	M	+	Relapsed
67	28	M	-	Newly
68	45	F	-	Newly
69	40	M	+	Newly
70	37	M	-	Newly
71	43	M	+	Newly
72	29	M	+	Newly
73	36	F	+	Newly
