# Supplementary material for: BTLA-Expressing Dendritic Cells in Patients With Tuberculosis Exhibit Reduced Production of IL-12/IFN-α and Increased Production of IL-4 and TGF-β, Favoring Th2 and Foxp3+ Treg Polarization
Source: Front Immunol. 2020 Mar 31;11:518. doi: 10.3389/fimmu.2020.00518 (PMC7136538; doi:10.3389/fimmu.2020.00518)
Supplement: Table S2 — The clinical data of studied subjects. [file Table_2.XLSX]

## Sheet: Sheet1
Table S2: The clinical data of studied subjects
Variables	APT (n=73)	HC (n=35)
Age (years)	(14-69)	(15-60)
Age (mean±SEM)	38.3±1.5	34.8±1.9
Sex (female/male)	23/48	22/13
Newly/relapsed	58/15	-/-
Sputum smear (+/-)	21/52	-/-
Note: Newly: Newly diagnosed patients; Relapsed : Relapsed patients. There were no significant differences regarding age and sex between the two groups (P>0.05).
