# Supplementary material for: BTLA-Expressing Dendritic Cells in Patients With Tuberculosis Exhibit Reduced Production of IL-12/IFN-α and Increased Production of IL-4 and TGF-β, Favoring Th2 and Foxp3+ Treg Polarization
Source: Front Immunol. 2020 Mar 31;11:518. doi: 10.3389/fimmu.2020.00518 (PMC7136538; doi:10.3389/fimmu.2020.00518)
Supplement: Supplementary file 6 [file Table_3.XLSX]

## Sheet: Sheet1
Comparsion of the expression mean value of DC surface markers between DC subsets and BTLA- expressing DC subsets
DCs	CD83		CCR7		CD80		CD86
	HC	APT	HC	APT	HC	APT	HC	APT
mDC	1.696	3.178	2.502	4.724	1.679	1.315	35.68	52.89
BTLA+mDC	2.408	4.315	3.827	5.805	2.785	1.67	25.98	47.48
pDC	3.919	3.333	25.82	18.09	3.714	0.7656	3.988	25.74
BTLA+pDC	5.13	3.044	19.88	18.14	3.623	0.77	4.006	25.84
